# Supplementary material for: Effects of a person-centred, nurse-led follow-up programme on adherence to prescribed medication among patients surgically treated for intermittent claudication: randomized clinical trial
Source: Br J Surg. 2022 Jul 15;109(9):846–56. doi: 10.1093/bjs/znac241 (PMC10364713; doi:10.1093/bjs/znac241)
Supplement: znac241_Supplementary_Data [file znac241_supplementary_data.zip]

Archive with 2 entries (2 files):
- CONSORT_Checklist.doc
- Supplementary_Tables.docx
